# Supplementary material for: Seasonal distribution of Cryptosporidium spp., Giardia duodenalis and Enterocytozoon bieneusi in Tibetan sheep in Qinghai, China
Source: Parasit Vectors. 2022 Oct 27;15:394. doi: 10.1186/s13071-022-05442-0 (PMC9615363; doi:10.1186/s13071-022-05442-0)
Supplement: Supplementary file 1 — Additional file 1. Dataset S1. The nucleotide sequences detected on the triosephosphate isomerase (TPI) genetic locus of Giardia duodenalis. [file 13071_2022_5442_MOESM1_ESM.txt]

>BD47
AACTTCAAGTGTAACGGCTCTCTTGACTTTATCAAGAGCCACGTGGCGGCAATTGCTGCCCATAAGATCCCTGATTCCGTGGACGTCGTCATTGCCCCTTCCGCCGTACACCTGTCAACAGCCATTGCGGCAAACACGTCAAAACAGTTGAGGATAGCAGCGCAGAATGTGTACCTAGAGGGGAACGGGGCGTGGACTGGCGAGACAAGTGTTGAGATGCTTCAGGACATGGGTTTGAAGCATGTGATAGTAGGGCACTCTGAAAGACGCAGAATCATGGGGGAGACCGACGAGCAAAGCGCCAAGAAGGCTAAGCGTGCCCTGGAAAAGGGGATGACGGTCATCTTCTGCGTCGGAGAGACCTTGGACGAGCGCAAGGCCAACCGCACCATGGAGGTGAACATCGCCCAGCTTGAGGCGCTTGGCAAGGAGCTCGGAGAGTCCAAGATGCTCTGGAAGGAGGTTGTCATTGCTTACGAGCCCGTGTGGTCCATTGGCACGGGCGTGGTGGCCACA
>BD63
AACTTCAAGTGTAACGGCTCTCTTGACTTTATCAAGAGCCACGTGGCGGCAATTGCTGCCCATAAGATCCCTGATTCCGTGGACGTCGTCATTGCCCCTTCCGCCGTACACCTGTCAACAGCCATTGCGGCAAACACGTCAAAACAGTTGAGGATAGCAGCGCAGAATGTGTACCTAGAGGGGAACGGGGCGTGGACTGGCGAGACAAGTGTTGAGATGCTTCAGGACATGGGTTTGAAGCATGTGATAGTAGGGCACTCTGAAAGACGCAGAATCATGGGGGAGACCGACGAGCAAAGCGCCAAGAAGGCTAAGCGTGCCCTGGAAAAGGGGATGACGGTCATCTTCTGCGTCGGAGAGACCTTGGACGAGCGCAAGGCCAACCGCACCATGGAGGTGAACATCGCCCAGCTTGAGGCGCTTGGCAAGGAGCTCGGAGAGTCCAAGATGCTCTGGAAGGAGGTTGTCATTGCTTACGAGCCCGTGTGGTCCATTGGCACGGGCGTGGTGGCCACA
>BD75
AACTTTAAGTGTAACGGCTCGCTTGATTTTATCAAGAGCCATGTGGCGGCCATTGCTGCCCACAAGATCCCCGATTCCAGTAGACGTTGTTGTTGCCCCTTCTGCCGTACATTTATCAACAGCTATTGCAGCAAACACGTCAAAACAGTTGAAGATAGCGGCGCAGAATGTGTACCTAGAGGGGAATGGAGCGTGGACTGGTGAGACGAGTGTTGAGATGCTTCAGGACATGGGCTTGGAGTACGTGATAATAGGGCATTCTGAAAGGCGTAGAATCATGGGGGAGACCGACGAGCAGAGTGCCAAGAAGGCTAAGCGTGCTCTAGAAAAGGATATGACGGTTATCTTTTGTGTTGGAGAGACCCTTGATGAGCGCAAGGCCAACCGCACCATGGAGGTAAACATTGCTCAGCTTGAGGCGCTCAGCAAAGAGCTCGGGGAATCTAAGCTGCTATGGAAAAAAGTCGTTATTGCTTACGAGCCCGTATGGTCCATTGGCACGGGCGTGGTGGCCACA
>BD89
AACTTTAAGTGTAACGGCTCGCTTGATTTTATCAAGAGCCATGTGGCGGCCATTGCTGCCCACAAGATCCCCGATTCCATAGACGTTGTTGTTGCCCCTTCTGCCGTACATTTATCAACAGCTATTGCAGCAAACACGTCAAAACAGTTGAAGATAGCGGCGCAGAATGTGTACCTAGAGGGGAATGGAGCGTGGACTGGTGAGACGAGTGTTGAGATGCTTCAGGACATGGGCTTGGAGTACGTGATAATAGGGCATTCTGAAAGGCGTAGAATCATGGGGGAGACCGACGAGCAGAGCGCCAAGAAGGCTAAGCGTGCTCTAGAAAAGGATATGACGGTTATCTTTTGTGTTGGAGAGACCCTTGATGAGCGCAAGGCCAACCGCACCATGGAGGTAAACATTGCTCAGCTTGAGGCGCTCAGCAAAGAGCTCGGGGAATCTAAGCTGCTATGGAAAAAAGTCGTTATTGCTTACGAGCCCGTATGGTCCATTGGCACGGGCGTGGTGGCCAC
>BH15
AATGGACCATACGGGCTCGTAAGCAATAACGACTTTTTTCCATAGCAGCTTAGATTCCCCGAGCTCTTTGCTGAGCGCCTCAAGCTGAGCAATGTTTACCTCCATGGTGCGGTTGGCCTTGCGCTCATCAAGGGTCTCTCCAACACAAAAGATAACCGTCATATCCTTTTCTAGAGCACGCTTAGCCTTCTTGGCACTCTGCTCGTCGGTCTCCCCCATGATTCTACGCCTTTCAGAATGCCCTATTATCACGTACTCCAAGCCCATGTCCTGAAGCATCTCAACACTCGTCTCACCAGTCCACGCTCCATTCCCCTCTAGGTACACATTCTGCGCCGCTATCTTCAACTGTTTTGACGTGTTTGCTGCAATAGCTGTTGATAAATGTACGGCAGAAGGGGCAACAACAACGTCTATGGAATCGGGGATCTTGTGGGCAGCAATGGCCGCCACATGGCTCTTGATAAAATCAAGCGAGCCGTTACACTTAAAGTTACCCCCGATGAAGGG
>GQ32
AACTTTAAGTGTAACGGCTCGCTTGATTTTATCAAGAGCCATGTGGCGGCCATTGCTGCCCACAAGATCCCCGATTCCATAGACGTTGTTGTTGCCCCTTCTGCCGTACATTTATCAACAGCTATTGCAGCAAACACGTCAAAACAGTTGAAGATAGCGGCGCAGAATGTGTACCTAGAGGGGAATGGAGCGTGGACTGGTGAGACGAGTGTTGAGATGCTTCAGGACATGGGCTTGGAGTACGTGATAATAGGGCATTCTGAAAGGCGTAGAATCATGGGGGAGACCGACGAGCAGAGTGCCAAGAAGGCTAAGCGTGCTCTAGAAAAGGATATGACGGTTATCTTTTGTGTTGGAGAGACCCTTGATGAGCGCAAGGCCAACCGCACCATGGAGGTAAACATTGCTCAGCTTGAGGCGCTCAGCAAAGAGCTCGGGGAATCTAAGCTGCTATGGAAAAAAGTCGTTATTGCTTACGAGCCCGTATGGTCCATTGGCACGGGCGGGGGTGGCCAC
>GQ55
AACTTTAAGTGTAACGGCTCGCTTGATTTTATCAAGAGCCATGTGGCGGCCATTGCTGCCCACAAGATCCCCGATTCCATAGACGTTGTTGTTGCCCCTTCTGCCGTACATTTATCAACAGCTATTGCAGCAAACACGTCAAAACAGTTGAAGATAGCGGCGCAGAATGTGTACCTAGAGGGGAATGGAGCGTGGACTGGTGAGACGAGTGTTGAGATGCTTCAGGACATGGGCTTGGAGTACGTGATAATAGGGCATTCTGAAAGGCGTAGAATCATGGGGGAGACCGACGAGCAGAGTGCCAAGAAGGCTAAGCGTGCTCTAGAAAAGGATATGACGGTTATCTTTTGTGTTGGAGAGACCCTTGATGAGCGCAAGGCCAACCGCACCATGGAGGTAAACATTGCTCAGCTTGAGGCGCTCAGCAAAGAGCTCGGGGAATCTAAGCTGCTATGGAAAAAAGTCGTTATTGCTTACGAGCCCGTATGGTCCATTGGCACGGGCGTGGTGGCCAC
>LY29
GAGCCTGGTTGGCTTGATTTTATCAGAGCCATGTGGCGGCCATTGCTGCCCACAAGATCCCCGATTCCATAGACGTTGTTGTTGCCCCTTCTGCCGTACATTTATCAACAGCTATTGCAGCAAACACGTCAAAACAGTTGAAGATAGCGGCGCAGAATGTGTACCTAGAGGGGAATGGAGCGTGGACTGGTGAGACGAGTGTTGAGATGCTTCAGGACATGGGCTTGGAGTACGTGATAATAGGGCATTCTGAAAGGCGTGGAATCATGGGGGAGACCGACGAGCAGAGTGCCAAGAAGGCTAAGCGTGCTCTAGAAAAGGATATGACGGTTATCTTTTGTGTTGGAGAGACCCTTGATGAGCGCAAGGCCAACCGCACCATGGAGGTAAACATTGCTCAGCTTGAGGCGCTCAGCAAAGAGCTCGGGGAATCTAAGCTGCTATGGAAAAAAGTCGTTATTGCTTACGAGCCCGTATGGTCCATTGGCACGGGCGTGGTGGCCACCTTA
>LY31
AACTTTAAGTGTAACGGCTCGCTTGATTTTATCAAGAGCCATGTGGCGGCCATTGCTGCCCACAAGATCCCCGATTCCATAGACGTTGTTGTTGCCCCTTCTGCCGTACATTTATCAACAGCTATTGCAGCAAACACGTCAAAACAGTTGAAGATAGCGGCGCAGAATGTGTACCTAGAGGGGAATGGAGCGTGGACTGGTGAGACGAGTGTTGAGATGCTTCAGGACATGGGCTTGGAGTACGTGATAATAGGGCATTCTGAAAGGCGTGGAATCATGGGGGAGACCGACGAGCAGAGTGCCAAGAAGGCTAAGCGTGCTCTAGAAAAGGATATGACGGTTATCTTTTGTGTTGGAGAGACCCTTGATGAGCGCAAGGCCAACCGCACCATGGAGGTAAACATTGCTCAGCTTGAGGCGCTCAGCAAAGAGCTCGGGGAATCTAAGCTGCTATGGAAAAAAGTCGTTATTGCTTACGAGCCCGTATGGTCCATTGGCACGGGCGGGGTGGCCACA
>LY41
AACTTTAAGTGTAACGGCTCGCTTGATTTTATCAAGAGCCATGTGGCGGCCATTGCTGCCCACAAGATCCCCGATTCCATAGACGTTGTTGTTGCCCCTTCTGCCGTACATTTATCAACAGCTATTGCAGCAAACACGTCAAAACAGTTGAAGATAGCGGCGCAGAATGTGTACCTAGAGGGGAATGGAGCGTGGACTGGTGAGACGAGTGTTGAGATGCTTCAGGACATGGGCTTGGAGTACGTGATAATAGGGCATTCTGAAAGGCGTAGAATCATGGGGGAGACCGACGAGCAGAGTGCCAAGAAGGCTAAGCGTGCTTTAGAAAAGGATATGACGGTTATCTTTTGTGTTGGAGAGACCCTTGATGAGCGCAAGGCCAACCGCACCATGGAGGTAAACATTGCTCAGCTTGAGGCGCTCAGCAAAGAGCTCGGGGAATCTAAGCTGCTATGGAAAAAAGTCGTTATTGCTTACGAGCCCGTATGGTCCATTGGCACGGGCGGGGTGGGGCCACA
>LY43
ACTTTAAGTGTAACGGCTCGCTTGATTTTATCAAGAGCCATGTGGCGGCCATTGCTGCCCACAAGATCCCCGATTCCATAGACGTTGTTGTTGCCCCTTCTGCCGTACATTTATCAACAGCTATTGCAGCAAACACGTCAAAACAGTTGAAGATAGCGGCGCAGAATGTGTACCTAGAGGGGAATGGAGCGTGGACTGGTGAGACGAGTGTTGAGATGCTTCAGGACATGGGCTTGGAGTACGTGATAATAGGGCATTCTGAAAGGCGTAGAATCATGGGGGAGACCGACGAGCAGAGTGCCAAGAAGGCTAAGCGTGCTCTAGAAAAGGATATGACGGTTATCTTTTGTGTTGGAGAGACCCTTGATGAGCGCAAGGCCAACCGCACCATGGAGGTAAACATTGCTCAGCTTGAGGCGCTCAGCAAAGAGCTCGGGGAATCTAAGCTGCTATGGAAAAAAGTCGTTATTGCTTACGAGCCCGTATGGTCCATTGGCACGGGCGTGGTGGCCACA
>LY45
AACTTTAAGTGTAACGGCTCGCTTGATTTTATCAAGAGCCATGTGGCGGCCATTGCTGCCCACAAGATCCCCGATTCCATAGACGTTGTTGTTGCCCCTTCTGCCGTACATTTATCAACAGCTATTGCAGCAAACACGTCAAAACAGTTGAAGATAGCGGCGCAGAATGTGTACCTAGAGGGGAATGGAGCGTGGACTGGTGAGACGAGTGTTGAGATGCTTCAGGACATGGGCTTGGAGTACGTGATAATAGGGCATTCTGAAAGGCGTAGAATCATGGGGGAGACCGACGAGCAGAGTGCCAAGAAGGCTAAGCGTGCTCTAGAAAAGGATATGACGGTTATCTTTTGTGTTGGAGAGACCCTTGATGAGCGCAAGGCCAACCGCACCATGGAGGTAAACATTGCTCAGCTTGAGGCGCTCAGCAAAGAGCTCGGGGAATCTAAGCTGCTATGGAAAAAAGTCGTTATTGCTTACGAGCCCGTATGGTCCATTGGCACGGGCGGGGTGGGCCACA
>
